# Supplementary material for: Ability of a selfish B chromosome to evade genome elimination in the jewel wasp, Nasonia vitripennis
Source: Heredity (Edinb). 2023 Jul 31;131(3):230–7. doi: 10.1038/s41437-023-00639-0 (PMC10462710; doi:10.1038/s41437-023-00639-0)
Supplement: Supplementary file 2 — Supplementary Table 1 [file 41437_2023_639_MOESM2_ESM.xlsx]

## Sheet: Sheet1
Supplemental Table 1: Efficiency information for RNAi treatment of hira in the N. vitrtipennis egg/early embryo.
HIRA RNAi
	rep1	rep2	rep3	Average	St.dev	st.err	Normalized data
control	4.857	3	2.13074	3.32925	1.39263	0.804038	1
RNAi	0.47385	0.1921	0.1582	0.274717	0.173286	0.100046	0.0825162	0.917484
GGAGAATCACGCCAATGTTT				qPCR F1
GAACGATTTCATCGCGTTTT				qPCR R1
